# Supplementary material for: A global clinicopathologic and molecular portrait of spindle cell/sclerosing rhabdomyosarcoma with emphasis on retroperitoneal cases
Source: Front Oncol. 2026 Apr 1;16:1735547. doi: 10.3389/fonc.2026.1735547 (PMC13079166; doi:10.3389/fonc.2026.1735547)
Supplement: Supplementary file 1 [file Table1.xlsx]

## Sheet: Sheet1
Study ID	Authors	Year of Publication	Title
3	A. D. Agaimy, J. K. Leong, I. Stoehr, R. Swanson, D. Weinreb, I. Zhang, L. Antonescu, C. R. Dickson, B. C.	2022	Recurrent VGLL3 fusions define a distinctive subset of spindle cell rhabdomyosarcoma with an indolent clinical course and striking predilection for the head and neck
6	N. P. C. Agaram, C. L. Zhang, L. LaQuaglia, M. P. Wexler, L. Antonescu, C. R.	2014	Recurrent MYOD1 mutations in pediatric and adult sclerosing and spindle cell rhabdomyosarcomas: evidence for a common pathogenesis
7	N. P. L. Agaram, M. P. Alaggio, R. Zhang, L. Fujisawa, Y. Ladanyi, M. Wexler, L. H. Antonescu, C. R.	2019	MYOD1-mutant spindle cell and sclerosing rhabdomyosarcoma: an aggressive subtype irrespective of age. A reappraisal for molecular classification and risk stratification
10	A. S. H. Akki, D. K. Weaver, K. D. Esnakula, A. K. Shenoy, A.	2019	Rare case of spindle cell/sclerosing rhabdomyosarcoma in adult liver
11	R. Z. Alaggio, L. Sung, Y. S. Huang, S. C. Chen, C. L. Bisogno, G. Zin, A. Agaram, N. P. LaQuaglia, M. P. Wexler, L. H. Antonescu, C. R.	2016	A Molecular Study of Pediatric Spindle and Sclerosing Rhabdomyosarcoma: Identification of Novel and Recurrent VGLL2-related Fusions in Infantile Cases
14	T. C. Alterio, R. Arena, S. Conti, G. Cardile, S. Romeo, C. Salpietro, C. Fede, C.	2017	Mixed Botryoid and Spindle Cell Bladder Rhabdomyosarcoma: An Outstanding Pediatric Case
15	A. A. Altwaijri, F. Alrasheed, W. M. Kolarkodi, S. H.	2023	A Rare Case of Rhabdomyosarcoma in the Maxillary Alveolar Bone: A Case Report
18	S. S. Ashuvanth, R. Vijayakumar, C. Kumbhar, U. Toi, P. C.	2020	Testicular Torsion in a Rare Case of Prostatic Spindle Cell Rhabdomyosarcoma
22	N. A. Bailey	2022	A congenital spindle cell auricular rhabdomyosarcoma in a newborn
23	D. R. Bouron-Dal Soglio, A. L. Absi, R. Barrette, S. Montpetit, A. Fetni, R. Fournet, J. C.	2009	SNP genotyping of a sclerosing rhabdomyosarcoma: reveals highly aneuploid profile and a specific MDM2/HMGA2 amplification
24	M. M. Bradová, E. Michal, M. Vaněček, T. Ing, S. K. Grossmann, P. Koshyk, O. Kinkor, Z. Laciok, Š Nemcová, A. Straka, Ľ Farkas, M. Švajdler, M.	2024	Spindle cell rhabdomyosarcomas: With TFCP2 rearrangements, and novel EWSR1::ZBTB41 and PLOD2::RBM6 gene fusions. A study of five cases and review of the literature
27	R. L. C. Cantley, D. Reddy, V. Iacusso, C. Gattuso, P.	2010	Fine-needle aspiration diagnosis of a metastatic adult sclerosing rhabdomyosarcoma in a lymph node
38	M. C. P. Chiles, D. M. Qualman, S. J. Teot, L. A. Bridge, J. A. Ullrich, F. Barr, F. G. Meyer, W. H.	2004	Sclerosing rhabdomyosarcomas in children and adolescents: a clinicopathologic review of 13 cases from the Intergroup Rhabdomyosarcoma Study Group and Children's Oncology Group
48	F. A. Cordier, E. Dhooge, C. Lapeire, L. Sys, G. Van Dorpe, J. Creytens, D.	2021	Spindle cell/sclerosing rhabdomyosarcoma with a novel YAP1-MAML2 fusion in a 1-year-old: not all strongly TRK-expressing spindle cell sarcomas in infants are infantile fibrosarcomas!
49	Z. C. Coty-Fattal, B. Volek, M. J. Obeidin, F.	2024	Low-grade undifferentiated sarcoma with MEIS1::NCOA2-rearrangement primary to the lung: a case report
50	R. D.-R. Croes, M. Cokelaere, K. De Vos, R. Hagemeijer, A. Sciot, R.	2005	Adult sclerosing rhabdomyosarcoma: cytogenetic link with embryonal rhabdomyosarcoma
58	Y. M. Daneshbod, A. Kumar, P. V. Rastegar, M.	2005	Paratesticular spindle cell rhabdomyosarcoma diagnosed by fine needle aspiration cytology: a case report
63	M. H. Debiec-Rychter, A. Sciot, R.	2003	Spindle-cell rhabdomyosarcoma with 2q36 approximately q37 involvement
66	C. A. B. Dehner, S. M. Meis, J. M. Murugan, P. Chrisinger, J. S. A. Sosa, C. Petersen, M. Halling, K. C. Gupta, S. Folpe, A. L.	2023	Fusion-driven Spindle Cell Rhabdomyosarcomas of Bone and Soft Tissue: A Clinicopathologic and Molecular Genetic Study of 25 Cases
68	J. C. W. Delto, G. F. Garces, S. Medina, A. M. Nieder, A. M.	2014	An Adult Case of Paratesticular Spindle Cell Rhabdomyosarcoma
70	B. B. Dey, J. N. Dange, P. Desai, P. A. Khurana, N. Chander, J.	2015	Paratesticular Spindle Cell Rhabdomyosarcoma
75	S. K. C. Doppalapudi, K. J. Tabakin, A. L. Park, J. H. Ahmed, H. Moerdler, S. Jang, T. L. Barone, J. G.	2023	Chemotherapy Refractory Spindle-Cell Rhabdomyosarcoma of the Bladder Treated With Consolidative Ovarian-Sparing Radical Surgery
78	S. D. El Zein, L. Reynaud, S. Guillemot, D. Masliah-Planchon, J. Frouin, E. Nicolas, N. Le Loarer, F. Daniel, C. Delattre, O. Pierron, G. Watson, S.	2022	Novel EWSR1::UBP1 fusion expands the spectrum of spindle cell rhabdomyosarcomas
82	Z. D. Fang, C. Wang, S. Fu, L. Yang, P. Yu, T. Deel, M. D. Lau, L. M. S. Ma, X. Ni, X. Su, Y.	2024	Pediatric spindle cell/sclerosing rhabdomyosarcoma with FUS-TFCP2 fusion: a case report and literature review
84	J. F. Fernando Val-Bernal, N. Gómez-Román, J. J.	2000	Spindle cell rhabdomyosarcoma in adults. A case report and literature review
86	M. H. W. Fisher, J. F. C. Bartlett, E. K. Nelson, J. A.	2023	A rare case of rhabdomyosarcoma identified in a VRAM flap after lower extremity reconstruction
89	U. v. N. Flucke, M. M. Wijnen, M. Zhang, L. Chen, C. L. Sung, Y. S. Antonescu, C. R.	2017	TFG-MET fusion in an infantile spindle cell sarcoma with neural features
93	C. K. C. Fung, C. Chan, W. K. Choi, E. W. K. To, K. F. Chan, J. K. C. Cheuk, W.	2022	Spindle cell/sclerosing rhabdomyosarcoma with DCTN1::ALK fusion: broadening the molecular spectrum with potential therapeutic implications
94	A. C. S. Gavino, M. D. Peng, Y.	2010	Sclerosing spindle cell rhabdomyosarcoma in an adult: report of a new case and review of the literature
96	N. A. A. Ghazanfar, M. S. Shah, A. A. Saeed, H. Kashif, M.	2023	Adult Para Testicular Spindle Cell Rhabdomyosarcoma: A Case Report From Pakistan
97	R. C.-B. Gil-Benso, C. Navarro-Fos, S. Pellín-Perez, A. Llombart-Bosch, A.	1999	Cytogenetic study of a spindle-cell rhabdomyosarcoma of the parotid gland
99	V. V. d. B. Goosens, I. De Clercq, C. Casselman, J.	2008	Radiation-induced mandibular adult spindle cell rhabdomyosarcoma
100	L. B. Gorunova, B. Micci, F. Heim, S. Panagopoulos, I.	2020	Cytogenetic and Molecular Study of an Adult Sclerosing Rhabdomyosarcoma of the Extremity: MYOD1-mutation and Clonal Evolution
102	V. T. S. Grigorean, R. Anica, A. Coman, V. E. Bedereag Ş, I. Sfetea, R. C. Liţescu, M. Pleşea, I. E. Florea, C. G. Burleanu, C. Erchid, A. Coman, I. S.	2023	Spindle Cell Rhabdomyosarcoma of the Inguinal Region Mimicking a Complicated Hernia in the Adult-An Unexpected Finding
106	H. L. Gui, E. Staddon, A. P. Nagda, S. N. Zager, E. L. Zhang, P. J. L. Brooks, J. S.	2019	Combined Sclerosing and Spindle Cell Rhabdomyosarcoma in Previous Craniotomy Site: A Case Report and a Review of the Literature
107	H. E. M. Gulbahce, J. C.	1999	Congenital spindle cell rhabdomyosarcoma of the urinary bladder
110	A. M. Gupta, J. Win Htin, T. Shah, A. Chou, P. M.	2004	Spindle cell rhabdomyosarcoma of the tongue in an infant: a case report with emphasis on differential diagnosis of childhood spindle cell lesions
113	R. D. Han, J. K. Demicco, E. G. Ferguson, P. C. Griffin, A. M. Swanson, D. Antonescu, C. R. Dickson, B. C.	2022	ZFP64::NCOA3 gene fusion defines a novel subset of spindle cell rhabdomyosarcoma
114	S. L. Hartmann, G. Mentzel, T. Kübler, A. C. Müller-Richter, U. D.	2014	An adult spindle cell rhabdomyosarcoma in the head and neck region with long-term survival: a case report
115	M. N. W. H. Hassan, W. H. Masnon, N. A. Nadarajan, C.	2022	Non-orbital Sclerosing Rhabdomyosarcoma Presented With Optic Neuropathy
129	H. A. A. Iqbal, R. Naseem, N.	2021	Rare Variant of Adult Rhabdomyosarcoma Presenting as a Palatal Swelling
131	A. K. Jakkampudi, S. Hegde, P. Mathias, M. Shetty, V.	2022	Spindle cell rhabdomyosarcoma in the adult: A rare case report
132	U. M. T.-C. Jariod-Ferrer, M. A. Pantilie, B. Simon Sanz, M. V. Esparza Lasaga, L. Gavin-Clavero, M. A. Delso-Gil, E. Martinez-Trufero, J.	2021	Tongue Spindle Cell Rhabdomyosarcoma: A Rare Case Report and Literature Review
134	T. T. Joy, J. V. Hanchate, A. V. Siwach, P.	2018	Oral rhabdomyosarcoma in an adult male: A rare case report
136	A. D. Kaçar, H. A. Durak, H. Dervışoğlu, S.	2013	Spindle cell rhabdomyosarcoma displaying CD34 positivity: a potential diagnostic pitfall; report of two pediatric cases
136	A. D. Kaçar, H. A. Durak, H. Dervışoğlu, S.	2013	Spindle cell rhabdomyosarcoma displaying CD34 positivity: a potential diagnostic pitfall; report of two pediatric cases
137	J. M. Kanagalingam, M. Courtauld, E. Clarke, P. M.	2002	Rhabdomyosarcoma of the adult nasopharynx
142	M. A. Khallouki, M. Bendaoud, L. Amal, S. Hocar, O.	2025	Spindle Cell Rhabdomyosarcoma of the Hand in a Full-Term Newborn: A Case Report
151	K. K. Kusafuka, T. Onitsuka, T. Fuke, T. Nakamura, T. Minato, H. Nagaoka, M. Kitani, T. Kamijo, T. Iida, Y. Nakajima, T. Sugino, T.	2018	Sclerosing rhabdomyosarcoma of the oral floor mimicking a salivary gland tumor: A case report with immunohistochemical and genetic analyses
152	J. V. Lamovec, M.	2009	Sclerosing rhabdomyosarcoma of the parotid gland in an adult
153	S. E. Latz, J. Goltz, D. Marx, C. Leuschner, I. Müller, S. C. Fechner, G.	2013	Spindle cell rhabdomyosarcoma of the prostate
154	F. C. Le Loarer, A. H. G. Bouvier, C. Castex, M. P. Romagosa, C. Moreau, A. Salas, S. Bonhomme, B. Gomez-Brouchet, A. Laurent, C. Le Guellec, S. Audard, V. Giraud, A. Ramos-Oliver, I. Cleton-Jansen, A. M. Savci-Heijink, D. C. Kroon, H. M. Baud, J. Pissaloux, D. Pierron, G. Sherwood, A. Coindre, J. M. Bovée, J. V. M. G. Larousserie, F. Tirode, F.	2020	A subset of epithelioid and spindle cell rhabdomyosarcomas is associated with TFCP2 fusions and common ALK upregulation
155	J. Y. L. Lee, W. Kim, M. Y.	2023	Oral spindle cell/sclerosing rhabdomyosarcoma on mandible with anaplastic lymphoma kinase expression mimicking inflammatory myofibroblastic tumor
157	V. V. Lethongsavarn, P. Kikweta Makhama, J. Azmani, R. Lafrance, W. Khneisser, P. Truffaut, N. Alame, M. Genestie, C. Gaspar, N. Diedhiou, A. Croce, S. Le Loarer, F.	2023	DICER1-mutated rhabdomyosarcoma of the ovary with teratoid features
162	Y. L. Li, D. Wang, J. Tang, J.	2023	Epithelioid and spindle rhabdomyosarcoma with TFCP2 rearrangement in abdominal wall: a distinctive entity with poor prognosis
166	Y. W. T. Liu, D. L. Hung, J. Y. Wu, C. C. Lee, J. Y. Chou, S. H.	2017	Intrathoracic Rhabdomyosarcoma With Mediastinal Shift
167	H. W. Luo, X. Zhong, Z. Shan, X. Lin, W. Li, S. Gu, C.	2024	Spindle cell embryonal rhabdomyosarcoma of the prostate in an adult patient: a case report and review of the literature
168	Y. L. Luo, Y. Meng, X. Luo, S. Huang, X. Wang, J.	2024	Giant spindle cell rhabdomyosarcoma in an adult thorax: A case report
172	S. T. Mahana, R. Agarwal, A. Sharma, D. Khurana, N. Gupta, R.	2016	Spindle-cell rhabdomyosarcoma of the thumb: Rare site, rare tumor in a child
173	H. V. R. Mandava, I. Ramamoorthy, S.	2024	Unraveling the Clinicopathological Diversity and Subtypes of Rhabdomyosarcoma: A Study From a Tertiary Care Center
174	M. O. Martorell, C. M. Garcia, J. A.	2010	Testicular fusocellular rhabdomyosarcoma as a metastasis of elbow sclerosing rhabdomyosarcoma: A clinicopathologic, immunohistochemical and molecular study of one case
176	W. G. L. McCluggage, T. F. McClelland, H. R. Lamki, H.	2002	Rhabdomyosarcoma of the uterus: report of two cases, including one of the spindle cell variant
177	C. W. K. Medeiros, W. Baptista, I., Jr. Vizzotto, A. O., Jr. Noronha, Ld Hakim Neto, C. A.	2002	Primary rhabdomyosarcoma of the diaphragm: case report and literature review
178	M. J. G. Mentrikoski, W. Bourne, T. D. Legallo, R.	2013	Spindle cell rhabdomyosarcoma of the neck with t(6;8) translocation: report of a case and literature review
181	T. K. Mentzel, C.	2006	Spindle cell rhabdomyosarcoma in adults: clinicopathological and immunohistochemical analysis of seven new cases
182	H. K. Miki, S. Kushida, Y. Sasaki, M. Haba, R. Hirakawa, E. Ogura, K. Ohmori, M.	1999	A case of infantile rhabdomyofibrosarcoma with immunohistochemical, electronmicroscopical, and genetic analyses
185	K. K. Mizutani, M. Aikawa, A. Terahata, S. Ishizawa, S. Minato, H. Nojima, T. Yamada, S.	2020	Nasal spindle cell tumor with rhabdomyoblastic features: A rare and diagnostically difficult case
186	D. T. Momosaka, O. Hiwatashi, A. Yamashita, K. Yoshimoto, K. Mori, M. Iwaki, T. Honda, H.	2017	Spindle cell/sclerosing rhabdomyosarcoma with intracranial invasion without destroying the bone of the skull base: a case report and literature review
190	J. M. S. Mosquera, A. Zhang, L. Kitabayashi, N. Chen, C. L. Sung, Y. S. Wexler, L. H. LaQuaglia, M. P. Edelman, M. Sreekantaiah, C. Rubin, M. A. Antonescu, C. R.	2013	Recurrent NCOA2 gene rearrangements in congenital/infantile spindle cell rhabdomyosarcoma
192	Y. K. Najioui, N. Haloui, A. Belharti, A. Kamaoui, I. Bennani, A.	2023	A report of a rare case of paratesticular spindle cell rhabdomyosarcoma in an adult patient
193	A. F. F. Nascimento, C. D.	2005	Spindle cell rhabdomyosarcoma in adults
195	A. R. F. Ochsner, R. D.	2022	Epithelioid and Spindle Cell Rhabdomyosarcoma of the Oral Mucosa with FUS Rearrangement
197	E. B. Omakobia, N. Liew, C. Morley, S.	2015	Sclerosing Rhabdomyosarcoma of the buccal mucosa: A cautionary tale
199	H. M. H. Othman, N. H. Sani, M. H. Wan Ismail, W. F. Kesu Belani, L.	2023	Distal Tibiofibular Joint Reconstruction Using Autograft in a Rare Case of Lower Limb Sclerosing/Spindle Cell Rhabdomyosarcoma: A Two-Year Follow-Up
201	A. A. C. Owosho, S. Kashikar, S. Zhang, L. Chen, C. L. Wexler, L. H. Estilo, C. L. Huryn, J. M. Antonescu, C. R.	2016	Clinical and molecular heterogeneity of head and neck spindle cell and sclerosing rhabdomyosarcoma
203	A. V. S. Panferova, K. Y. Jabal, M. A. Usman, N. Y. Sharlai, A. S. Roshchin, V. Y. Konovalov, D. M. Druy, A. E.	2022	Case report: EWSR1-TFCP2 in an adolescent represents an extremely rare and aggressive form of intraosseous spindle cell rhabdomyosarcomas
209	A. P. Patel, J. B. Pitelka, L. Gattuso, P. Liptay, M. Kim, A.	2009	Cytologic features of adult spindle cell variant of rhabdomyosarcoma: A report of two cases
209	A. P. Patel, J. B. Pitelka, L. Gattuso, P. Liptay, M. Kim, A.	2009	Cytologic features of adult spindle cell variant of rhabdomyosarcoma: A report of two cases
212	J. M. R. Plotzke, R. Robinson, D. R. Edmonds, A. Bloom, D. A. Mody, R. Heider, A.	2024	Primary Intraosseous Spindle Cell Rhabdomyosarcoma: A Case Report in an Unusual Location
213	A. D. Proia	2023	Spindle Cell/Sclerosing Rhabdomyosarcoma of the Orbit
215	D. P. Rakheja, J. Y. Alhasan, M. Uddin, N.	2022	Spindle Cell/Sclerosing Rhabdomyosarcoma With PAX8::PPARG Fusion
216	K. J. Ramesh, A. Annam, S. Mangrio, M. A. Sajeev, K. Kumar, A. Qayyum, M. Jamali, M. Yahya, A., Jr. Mehbub, H.	2022	Retroperitoneal Spindle Cell Rhabdomyosarcoma With Compression Features in a 48-Year-Old Male: A Case Report
220	B. B. Rekhi, A. D. Patkar, S.	2020	Dedifferentiated liposarcoma with heterologous spindle cell rhabdomyoblastic de-differentiation: An unusual pattern expanding the morphological spectrum
222	B. D. Rekhi, L. Dharavath, B. Dutt, A.	2022	Cytomorphology of spindle cell/sclerosing rhabdomyosarcoma, including MYOD1 (LI22R) mutation result
225	B. S. Rekhi, T.	2014	Histopathological, immunohistochemical and molecular cytogenetic analysis of 21 spindle cell/sclerosing rhabdomyosarcomas
226	B. U. Rekhi, P. Ramteke, M. P. Dutt, A.	2016	MYOD1 (L122R) mutations are associated with spindle cell and sclerosing rhabdomyosarcomas with aggressive clinical outcomes
228	L. P. Rivera, D. Boisson, D. Taylor, N. Metelus, E. Jan, A. Sohal, O. S. Casadesus, D.	2025	A Rare Presentation of Sclerosing-Type Rhabdomyosarcoma in an Underserved Patient: A Case Report
235	V. S. Sadhasivam, I. A. Gutmann, J. L. Gururaj, N. Mahalakshmi, V. Doss, D. M.	2019	Spindle cell rhabdomyosarcoma of the anterior mandible manifesting as a periapical lesion of pulpal origin: Case report
241	D. A. R. Sequea, M. E.	2018	Lumbar Intraspinal Spindle Cell Rhabdomyosarcoma as a Rare Cause of Spinal Stenosis: A Case Report
244	Z. W. Shen, R.	2023	Comparison of (18)F-FDG PET/CT and (68)Ga-FAPI in Spindle Cell Rhabdomyosarcoma
248	J. K. Shin, H. J. Kim, D. Y. Gong, G. Cho, K. J.	2019	Primary Rhabdomyosarcoma of the Breast: Study of Three Cases at One Institution with a Review of Primary Breast Sarcomas
249	N. Z. Silvestris, F. A. Resta, L. Popescu, O. Rossi, R. Montemurro, S. Colucci, G.	2009	Unique case of giant adult paratesticular spindle cell rhabdomyosarcoma
250	A. P. G. Singh, A. K. Jindal, A. Mangal, K.	2019	Retroperitoneal spindle cell variant of embryonal rhabdomyosarcoma in a child
254	M. H. A. Smith, D. Reith, J. D. Islam, N. M. Bhattacharyya, I. Cohen, D. M.	2017	Rhabdomyosarcoma, Spindle Cell/Sclerosing Variant: A Clinical and Histopathological Examination of this Rare Variant with Three New Cases from the Oral Cavity
259	P. Y. Su, Y. Wang, X. Chen, S. Zhang, N. Yang, H.	2023	A case report of primary para-testicular spindle cell rhabdomyosarcoma
261	I. W. J. C. Sumadi, D. Martadiani, E. D. Christian, Inws	2021	Sclerosing rhabdomyosarcoma of the gingiva mimicking malignant peripheral nerve sheath tumor: a case report
262	K. d. J. Szuhai, D. Leung, W. Y. Fletcher, C. D. Hogendoorn, P. C.	2014	Transactivating mutation of the MYOD1 gene is a frequent event in adult spindle cell rhabdomyosarcoma
263	Y. S. Tagami, S. Kubo, T. Iesato, N. Emori, M. Takada, K. Tsujiwaki, M. Segawa, K. Sugawara, T. Kikuchi, T. Hasegawa, T.	2019	Spindle cell rhabdomyosarcoma in a lumbar vertebra with FUS-TFCP2 fusion
264	G. Z. L. S. Tan, S. N. Chang, K. T. E. Odoño, E. G. Kuick, C. H. Chen, H. Lee, V. K. M.	2020	A rare case of congenital spindle cell rhabdomyosarcoma with TEAD1-NCOA2 fusion: A subset of spindle cell rhabdomyosarcoma with indolent behavior
271	J. W. C. Tsai, Y. C. Lee, J. C. Kao, Y. C. Li, W. S. Liang, C. W. Liao, I. C. Chang, Y. M. Wang, J. C. Tsao, C. F. Yu, S. C. Huang, H. Y.	2019	The expanding morphological and genetic spectrum of MYOD1-mutant spindle cell/sclerosing rhabdomyosarcomas: a clinicopathological and molecular comparison of mutated and non-mutated cases
276	B. S. Vadgama, N. J. Malone, M. Ramsay, A. D.	2004	Sclerosing rhabdomyosarcoma in childhood: case report and review of the literature
277	J. F. F. Val-Bernal, N. Gómez-Román, J. J.	2000	Spindle cell rhabdomyosarcoma in adults.: A case report and literature review
278	E. F. C. Valério, J. L. Perez Fraile, N. M. Credidio, C. H. Taveira Garcia, M. R. Neto, C. S. Costa, F. D.	2023	Intraosseous Spindle Cell/Epithelioid Rhabdomyosarcoma with TFCP2 Rearrangement: A Recent Recognized Subtype with Partial Response to Alectinib
281	D. N. Vira, C. Mowry, S.	2011	An unusual cause of hoarseness: Rhabdomyosarcoma of the larynx
284	J. T. Wang, X. Sheng, W.	2008	Sclerosing rhabdomyosarcoma: a clinicopathologic and immunohistochemical study of five cases
289	Y. L. Wang, J. Tian, Z. Zhu, Y.	2018	Clinicopathologic features and molecular spectrum of spindle cell and sclerosing rhabdomyosarcomas in the head and neck region
292	S. B. H. Whittle, M. J. Roy, A. Vasudevan, S. A. Reddy, K. Venkatramani, R.	2019	Congenital spindle cell rhabdomyosarcoma
293	S. V. Whittle, R. Schönstein, A. Pack, S. D. Alaggio, R. Vokuhl, C. Rudzinski, E. R. Wulf, A. L. Zin, A. Gruver, J. R. Arnold, M. A. Merks, J. H. M. Hettmer, S. Koscielniak, E. Barr, F. G. Hawkins, D. S. Bisogno, G. Sparber-Sauer, M.	2022	Congenital spindle cell rhabdomyosarcoma: An international cooperative analysis
301	P. X. Yang, N. Su, Y. Duan, C. Wang, S. Fu, L. Yu, T. Guo, R. Ma, X.	2022	Case report: Clinical features and prognosis of two Infants with rhabdomyosarcoma of the tongue
302	N. Y. Yasui, A. Kawamoto, H. Yonemori, K. Hosono, A. Kawai, A.	2015	Clinicopathologic analysis of spindle cell/sclerosing rhabdomyosarcoma
306	Y. N. Yoshimatsu, R. Tsuchiya, R. Sei, A. Sugaya, J. Iwata, S. Sugiyama, M. Yoshida, A. Kawai, A. Kondo, T.	2020	Establishment and characterization of NCC-ssRMS1-C1: a novel patient-derived spindle-cell/sclerosing rhabdomyosarcoma cell line
307	L. Y. Yu, S. J.	2014	Spindle cell rhabdomyosarcoma of the retroperitoneum: an unusual case developed in a pregnant woman but obscured by pregnancy
308	E. P.-A. Zambrano, A. R. Ahrens, W. Reyes-Múgica, M.	2006	Pediatric sclerosing rhabdomyosarcoma
313	Z. Y. Zhao, Y. Zhang, J. Qi, J. Zhang, D. Ma, Y. Wang, Y. Li, S. Zhou, J.	2015	Spindle cell/sclerosing rhabdomyosarcoma: case series from a single institution emphasizing morphology, immunohistochemistry and follow-up
314	Y. L. Zheng, X. Mao, Y. Lin, M. Li, T.	2015	Sclerosing rhabdomyosarcoma presenting on the knee-joint
315	D. B. Zhou, V. Luk, P. Ch'ng, S. Franks, D. Hong, A.	2022	Left cheek sclerosing rhabdomyosarcoma and development of isolated free flap donor site metastasis
MS5	Don	1997	Spindle cell variant of embryonal rhabdomyosarcoma.
MS6	Rubin	1998	Spindle cell rhabdomyosarcoma (so-called) in adults. Report of two cases with emphasis on differential diagnosis.
MS7	Betlach	1998	Paratesticular spindle cell embryonal rhabdomyosarcoma in a 50-year-old man (case report)
MS4	Mentzel	2000	Sclerosing, pseudovascular rhabdomyosarcoma in adults; clinicopathological and immunohistochemical analysis of three cases
MS8	Rasinariu	2011	Primary spindle rhabdomyosarcoma of the breast in an adult female
147	Knipe	2005	Sclerosing rhabdomyosarcoma: a rare variant with predilection for the head and neck
236	Sakayama	2008	A complete remission of sclerosing rhabdomyosarcoma with multiple lung and bone metastases treated with multi-agent chemotherapy and peripheral blood stem cell transplantation (PBSCT): a case report
143	Kikuchi	2013	MDM2 Amplification and PI3KCA Mutation in a Case of Sclerosing Rhabdomyosarcoma
229	Robinson	2013	Sclerosing rhabdomyosarcoma: report of a case arising in the head and neck of an adult and review of the literature
163	Lin	2013	Sclerosing rhabdomyosarcoma presenting in the masseter muscle: a case report
184	Mikubo	2014	Sclerosing rhabdomyosarcoma of a chest wall in an adult: a case report and review of the literature
294	Wu	2014	Spindle cell rhabdomyosarcoma in the hypopharynx of an adult
290	Warner	2015	Sclerosing rhabdomyosarcoma: presentation of a rare sarcoma mimicking myoepithelial carcinoma of the parotid gland and review of the literature
36	Chen	2015	Primary sclerosing rhabdomyosarcoma of the scalp and skull: report of a case and review of literature
MS1	Moran	2016	Giant sclerosing oral rhabdomyosarcoma-a unique case
60	Dashti	2018	Spindle cell rhabdomyosarcoma of bone with FUS-TFCP2 fusion: confirmation of a very recently described rhabdomyosarcoma subtype
MS2	Wong	2019	Rhabdomyosarcoma with FUS re-arrangement: additional case in support of a novel subtype
263	Tagami	2019	Spindle cell rhabdomyosarcoma in a lumbar vertebra with FUS-TFCP2 fusion
MS3	Zhu	2019	Case report: paratesticular rhabdomyosarcoma.
43	Chrisinger	2020	Epithelioid and spindle cell rhabdomyosarcoma with FUS-TFCP2 or EWSR1-TFCP2 fusion: report of two cases
